# Supplementary material for: Diagnostic Errors in the Acutely Dizzy Patient—Lessons Learned
Source: Brain Sci. 2025 Jan 9;15(1):55. doi: 10.3390/brainsci15010055 (PMC11764146; doi:10.3390/brainsci15010055)
Supplement: Supplementary file 1 [file brainsci-15-00055-s001.zip]

Archive with 1 entries (1 files):
- brainsci-3397394-supplementary.pdf
